# Supplementary material for: Bone regeneration in Ds-Red pig calvarial defect using allogenic transplantation of EGFP-pMSCs – A comparison of host cells and seeding cells in the scaffold
Source: PLoS One. 2019 Jul 18;14(7):e0215499. doi: 10.1371/journal.pone.0215499 (PMC6638893; doi:10.1371/journal.pone.0215499)
Supplement: S1 File — (ZIP) [file pone.0215499.s001.zip]

Archive with 41 entries (34 files):
- CD68 and IHC stain/
- CD68 and IHC stain/1 week/
- CD68 and IHC stain/1 week/2-5 40x-1.jpg
- CD68 and IHC stain/1 week/2-5 40x-2.jpg
- CD68 and IHC stain/1 week/2-5 40x-3.jpg
- CD68 and IHC stain/1 week/2-6 10x-1.jpg
- CD68 and IHC stain/1 week/2-6 10x-2.jpg
- CD68 and IHC stain/1 week/2-6 10x-3.jpg
- CD68 and IHC stain/1 week/2-7 10x-1.jpg
- CD68 and IHC stain/1 week/2-7 10x-2.jpg
- CD68 and IHC stain/1 week/2-7 10x-3.jpg
- CD68 and IHC stain/1 week/2-7 20x-1.jpg
- CD68 and IHC stain/1 week/2-7 20x-2.jpg
- CD68 and IHC stain/1 week/2-7 20x-3.jpg
- CD68 and IHC stain/2 weeks/
- CD68 and IHC stain/2 weeks/1-6 20x-1.jpg
- CD68 and IHC stain/2 weeks/1-6 20x-2.jpg
- CD68 and IHC stain/2 weeks/1-6 20x-3.jpg
- CD68 and IHC stain/2 weeks/1-6 40x-1.jpg
- CD68 and IHC stain/2 weeks/1-6 40x-2.jpg
- CD68 and IHC stain/2 weeks/1-7 40x-1.jpg
- CD68 and IHC stain/2 weeks/1-7 40x-2.jpg
- CD68 and IHC stain/2 weeks/1-7 40x-3.jpg
- CD68 and IHC stain/3 weeks/
- CD68 and IHC stain/3 weeks/No. 3/
- CD68 and IHC stain/3 weeks/No. 3/3-1 10x-1.jpg
- CD68 and IHC stain/3 weeks/No. 3/3-1 10x-2.jpg
- CD68 and IHC stain/3 weeks/No. 3/3-1 10x-3.jpg
- CD68 and IHC stain/3 weeks/No. 3/3-1 20x-1.jpg
- CD68 and IHC stain/3 weeks/No. 3/3-1 20x-2.jpg
- CD68 and IHC stain/3 weeks/No. 3/3-1 20x-3.jpg
- CD68 and IHC stain/3 weeks/No. 3/3-1 40x-1.jpg
- CD68 and IHC stain/3 weeks/No. 3/3-1 40x-2.jpg
- CD68 and IHC stain/3 weeks/No. 3/3-2 20x-1.jpg
- CD68 and IHC stain/3 weeks/No. 3/3-2 20x-2.jpg
- CD68 and IHC stain/3 weeks/No. 3/3-2 20x-3.jpg
- CD68 and IHC stain/3 weeks/No. 3/3-2 40x-1.jpg
- CD68 and IHC stain/3 weeks/No. 3/3-2 40x-2.jpg
- CD68 and IHC stain/3 weeks/No. 3/3-2 40x-3.jpg
- CD68 and IHC stain/4 weeks/
- CD68 and IHC stain/4 weeks/No. 4/
