# Supplementary material for: Bone regeneration in Ds-Red pig calvarial defect using allogenic transplantation of EGFP-pMSCs – A comparison of host cells and seeding cells in the scaffold
Source: PLoS One. 2019 Jul 18;14(7):e0215499. doi: 10.1371/journal.pone.0215499 (PMC6638893; doi:10.1371/journal.pone.0215499)
Supplement: S2 File — (ZIP) [file pone.0215499.s002.zip]

Archive with 45 entries (40 files):
- h&e stain data/
- h&e stain data/1 week/
- h&e stain data/1 week/7-1 40x-3.jpg
- h&e stain data/1 week/7-3 10x-2.jpg
- h&e stain data/1 week/7-3 10x-3.jpg
- h&e stain data/1 week/7-4 20x-3.jpg
- h&e stain data/1 week/7-4 40x-2.jpg
- h&e stain data/1 week/7-4 40x-3.jpg
- h&e stain data/1 week/7-4 40x.jpg
- h&e stain data/1 week/7-6 10x.jpg
- h&e stain data/2 weeks/
- h&e stain data/2 weeks/6-1 10x-2.jpg
- h&e stain data/2 weeks/6-1 10x-3.jpg
- h&e stain data/2 weeks/6-1 10x.jpg
- h&e stain data/2 weeks/6-1 20x-2.jpg
- h&e stain data/2 weeks/6-1 20x-3.jpg
- h&e stain data/2 weeks/6-1 20x.jpg
- h&e stain data/2 weeks/6-2 10x-2.jpg
- h&e stain data/2 weeks/6-2 10x-3.jpg
- h&e stain data/2 weeks/6-2 10x.jpg
- h&e stain data/2 weeks/6-3 10x-3.jpg
- h&e stain data/2 weeks/6-3 20x-2.jpg
- h&e stain data/2 weeks/6-3 20x-3.jpg
- h&e stain data/2 weeks/6-3 20x.jpg
- h&e stain data/3 weeks/
- h&e stain data/3 weeks/3-3 20X-2.jpg
- h&e stain data/3 weeks/3-3 40X-2.jpg
- h&e stain data/3 weeks/3-4 20X-3.jpg
- h&e stain data/3 weeks/3-4 20X.jpg
- h&e stain data/3 weeks/3-4 40x (2).jpg
- h&e stain data/3 weeks/3-4 40X.jpg
- h&e stain data/3 weeks/3-6 10X-2.jpg
- h&e stain data/3 weeks/3-6 10X-3.jpg
- h&e stain data/3 weeks/3-6 40X-2.jpg
- h&e stain data/3 weeks/3-6 40X.jpg
- h&e stain data/3 weeks/3-7 40X-3.jpg
- h&e stain data/4 weeks/
- h&e stain data/4 weeks/4-4 20X.jpg
- h&e stain data/4 weeks/4-4 40X.jpg
- h&e stain data/4 weeks/4-5x  20X-3.jpg
- h&e stain data/4 weeks/4-5x  40X-3.jpg
- h&e stain data/4 weeks/4-5x 10X-2.jpg
- h&e stain data/4 weeks/4-6x 20X-2.jpg
- h&e stain data/4 weeks/4-6x 40X-3.jpg
- h&e stain data/4 weeks/4-7 x 40X-2.jpg
