# Supplementary material for: Bone regeneration in Ds-Red pig calvarial defect using allogenic transplantation of EGFP-pMSCs – A comparison of host cells and seeding cells in the scaffold
Source: PLoS One. 2019 Jul 18;14(7):e0215499. doi: 10.1371/journal.pone.0215499 (PMC6638893; doi:10.1371/journal.pone.0215499)
Supplement: S3 File — (ZIP) [file pone.0215499.s003.zip]

Archive with 43 entries (38 files):
- masson's trichrome/
- masson's trichrome/1 week/
- masson's trichrome/1 week/2-1 10x-2.jpg
- masson's trichrome/1 week/2-1 10x-3.jpg
- masson's trichrome/1 week/2-1 10x.jpg
- masson's trichrome/1 week/2-1 20x.jpg
- masson's trichrome/1 week/2-1 40x-2.jpg
- masson's trichrome/1 week/2-1 40x-3.jpg
- masson's trichrome/1 week/2-2 10x-2.jpg
- masson's trichrome/1 week/2-2 10x-3.jpg
- masson's trichrome/1 week/2-2 10x.jpg
- masson's trichrome/1 week/2-2 20x-2.jpg
- masson's trichrome/1 week/2-2 20x.jpg
- masson's trichrome/2 weeks/
- masson's trichrome/2 weeks/6-4 20x-1.jpg
- masson's trichrome/2 weeks/6-4 20x-2.jpg
- masson's trichrome/2 weeks/6-4 20x-3.jpg
- masson's trichrome/2 weeks/6-4 40x-1.jpg
- masson's trichrome/2 weeks/6-4 40x-2.jpg
- masson's trichrome/2 weeks/6-6 10x-2.jpg
- masson's trichrome/2 weeks/6-7 10x-1.jpg
- masson's trichrome/2 weeks/6-7 10x-2.jpg
- masson's trichrome/2 weeks/6-7 10x-3.jpg
- masson's trichrome/2 weeks/6-7 20x-1.jpg
- masson's trichrome/2 weeks/6-7 20x-2.jpg
- masson's trichrome/3 weeks/
- masson's trichrome/3 weeks/5-5 20x-3.jpg
- masson's trichrome/3 weeks/5-5 40x-1.jpg
- masson's trichrome/3 weeks/5-5 40x-2.jpg
- masson's trichrome/3 weeks/5-5 40x-3.jpg
- masson's trichrome/3 weeks/5-6 20x-2.jpg
- masson's trichrome/3 weeks/5-7 20x-2.jpg
- masson's trichrome/3 weeks/5-7 20x-3.jpg
- masson's trichrome/3 weeks/5-7 40x-2.jpg
- masson's trichrome/4 weeks/
- masson's trichrome/4 weeks/4-4 40x.jpg
- masson's trichrome/4 weeks/4-6 20x-3.jpg
- masson's trichrome/4 weeks/4-6 20x.jpg
- masson's trichrome/4 weeks/4-6 40x-3.jpg
- masson's trichrome/4 weeks/4-6 40x.jpg
- masson's trichrome/4 weeks/4-7 40x-3.jpg
- masson's trichrome/4 weeks/4-7 40x-4.jpg
- masson's trichrome/4 weeks/4-7 40x.jpg
