# Supplementary material for: Bone regeneration in Ds-Red pig calvarial defect using allogenic transplantation of EGFP-pMSCs – A comparison of host cells and seeding cells in the scaffold
Source: PLoS One. 2019 Jul 18;14(7):e0215499. doi: 10.1371/journal.pone.0215499 (PMC6638893; doi:10.1371/journal.pone.0215499)
Supplement: S4 File — (XLSX) [file pone.0215499.s004.xlsx]

## Sheet: W1
		Area	Mean	StdDev	Min	Max	IntDen	RawIntDen		Modified IntDen	p value		跟group 2比較	跟group 3比較	跟group 4比較
group1	1	0.05	29.707	8.57	8	77	1.485	33420		594.14	#DIV/0!		#DIV/0!
	2	0.041	25.36	6.786	11	56	1.028	23128		618.537
	3	0.037	22.661	6.676	9	59	0.838	18854		612.459
	4	0.035	26.694	5.943	13	54	0.925	20821		762.686
	5	0.051	23.484	5.834	10	52	1.194	26866		460.471
group2	6	0.063	34.686	8.139	15	64	2.188	49219		550.571	0.0193314	*	0.5
	7	0.087	40.598	10.868	17	100	3.537	79573		466.644
	8	0.111	38.244	9.38	17	89	4.242	95456		344.541
	9	0.073	35.221	10.224	13	96	2.588	58221		482.479
	10	0.065	31.298	9.426	12	74	2.045	46008		481.508
										#DIV/0!
group3	11	0.057	25.91	8.415	12	85	1.483	33372		454.561	0.442811		0.163131	0.5
	12	0.054	26.144	7.494	11	93	1.423	32027		484.148
	13	0.068	24.125	6.03	11	79	1.64	36911		354.779
	14	0.031	31.416	7.689	15	64	0.977	21991		1013.42
	15	0.051	33.069	11.854	13	98	1.676	37699		648.412
										#DIV/0!
group4	16	0.097	34.513	10.977	8	93	3.35	75376		355.804	0.0171963	*	0.0104311	0.0178779	0.5
	17	0.021	39.056	14.629	12	92	0.838	18864		1859.81
	18	0.032	40.982	19.193	13	124	1.299	29220		1280.69
	19	0.017	40.437	10.255	19	85	0.703	15811		2378.65
	20	0.013	39.173	19.509	16	119	0.522	11752		3013.31
										#DIV/0!
group5	21	0.044	32.099	8.257	15	66	1.41	31714		729.523	0.00642006	**	0.00382604	0.00692289	0.380327
	22	0.014	31.009	13.765	13	93	0.447	10047		2214.93
	23	0.024	36.267	18.214	15	99	0.858	19294		1511.12
	24	0.013	43.003	18.801	14	106	0.552	12428		3307.92
	25	0.02	42.158	9.993	23	81	0.828	18634		2107.9

## Sheet: W2
		Area	Mean	StdDev	Min	Max	IntDen	RawIntDen		Modified IntDen	p value		跟group 2比較	跟group 3比較	跟group 4比較
group1	1	0.035	52.243	9.866	25	100	1.818	40906		1492.66	#DIV/0!		#DIV/0!
	2	0.027	57.185	8.969	30	93	1.555	34997		2117.96
	3	0.045	59.07	11.049	31	110	2.665	59956		1312.67
	4	0.033	56.918	9.442	31	92	1.872	42119		1724.79
	5	0.038	41.782	8.65	24	105	1.593	35849		1099.53
group2	6	0.067	47.138	15.041	14	118	3.18	71556		703.552	0.196319		0.5
	7	0.045	56.894	20.562	18	149	2.564	57691		1264.31
	8	0.03	37.241	12.347	14	91	1.104	24840		1241.37
	9	0.033	29.004	8.105	8	68	0.955	21492		878.909
	10	0.037	82.437	16.429	37	122	3.078	69247		2228.03
group3	11	0.026	37.44	13.831	11	91	0.975	19656		1440	0.291029		0.389311	0.5
	12	0.03	28.412	11.993	4	89	0.845	17047		947.067
	13	0.071	45.433	16.882	8	120	3.218	64879		639.901
	14	0.025	44.986	17.872	12	100	1.129	22763		1799.44
	15	0.027	54.711	18.697	19	133	1.465	29544		2026.33
group4	16	0.033	56.806	18.03	20	120	1.874	40503		1721.39	0.0256773	*	0.0167023	0.020195	0.5
	17	0.024	39.306	18.945	11	98	0.946	20439		1637.75
	18	0.014	56.088	11.939	32	97	0.763	16490		4006.29
	19	0.01	59.267	33.142	18	141	0.576	12446		5926.7
	20	0.017	65.552	15.647	31	120	1.116	24123		3856
group5	21	0.045	66.88	18.383	31	136	3.014	67816		1486.22	0.00579322	**	0.00411764	0.00482275	0.186057
	22	0.017	69.984	25.86	26	147	1.194	26874		4116.71
	23	0.014	75.318	24.834	35	130	1.031	23198		5379.86
	24	0.015	72.655	17.927	40	132	1.114	25066		4843.67
	25	0.01	70.7	21.405	36	117	0.691	15554		7070

## Sheet: W3
		Area	Mean	StdDev	Min	Max	IntDen	RawIntDen		Modified IntDen	p value		跟group 2比較	跟group 3比較	跟group 4比較
group1	1	0.079	19.672	6.576	6	86	1.561	32361		249.013	#DIV/0!		#DIV/0!
	2	0.045	19.209	5.168	7	39	0.871	18056		426.867
	3	0.108	18.623	5.296	6	47	2.012	41715		172.435
	4	0.051	21.312	7.075	6	67	1.087	22548		417.882
	5	0.059	20.066	5.993	7	56	1.179	24440		340.102
group2	6	0.065	21.868	6.787	10	65	1.415	31840		336.431	0.0193582	*	0.5
	7	0.037	22.1	6.478	10	56	0.825	18564		597.297
	8	0.053	33.48	11.056	12	70	1.786	40176		631.698
	9	0.046	18.229	4.769	9	44	0.836	18812		396.283
	10	0.036	23.931	8.363	10	67	0.866	19480		664.75
group3	11	0.025	19.975	8.659	8	110	0.506	11386		799	0.0108135	*	0.0412157	0.5
	12	0.023	29.167	12.05	12	88	0.661	14875		1268.13
	13	0.045	20.002	5.834	8	52	0.9	20242		444.489
	14	0.017	31.151	9.909	12	72	0.515	11588		1832.41
	15	0.044	33.757	7.894	15	66	1.488	33487		767.205
	16	0.093	29.414	12.449	7	93	2.739	60004		316.28
group4
	17	0.015	32.668	18.376	8	95	0.476	10421		2177.87	0.000155176	***	0.000287357	0.00389192	0.5
	18	0.024	65.72	23.569	14	104	1.587	34766		2738.33
	19	0.028	50.194	15.317	16	99	1.393	30518		1792.64
	20	0.026	44.701	13.622	20	93	1.167	25569		1719.27
group5	21	0.018	53.55	18.665	21	119	0.99	22277		2975	0.000138309	***	0.000351776	0.00599326	0.399211
	22	0.02	34.983	17.436	15	114	0.714	16057		1749.15
	23	0.022	48.355	13.321	18	123	1.04	23404		2197.95
	24	0.03	50.312	17.661	20	121	1.491	33558		1677.07
	25	0.035	50.638	17.463	20	121	1.749	39346		1446.8

## Sheet: W4
		Area	Mean	StdDev	Min	Max	IntDen	RawIntDen		Modified IntDen	p value		跟group 2比較	跟group 3比較	跟group 4比較
group1	1	0.03	19.926	4.316	8	36	0.589	13251		664.2	#DIV/0!		#DIV/0!				GFP	weeks 1	weeks 2	weeks 3	weeks 4
	2	0.072	26.046	8.806	11	73	1.875	42194		361.75							1vs. 1
	3	0.074	20.601	4.305	7	42	1.524	34300		278.392
	4	0.078	30.433	10.712	9	89	2.367	53258		390.167							1vs. 2	*		*	**
	5	0.053	26.987	6.836	13	73	1.426	32087		509.189
																	1vs. 3			*
group2	6	0.042	37.726	15.269	8	108	1.577	35010		898.238	0.00188303	**	0.5
	7	0.027	34.706	12.271	10	89	0.935	20754		1285.41							1vs. 4	*	*	***	**
	8	0.031	32.851	11.849	9	91	1.012	22470		1059.71
	9	0.041	30.319	9.992	6	81	1.243	27590		739.488							1vs. 5	**	**	***	*
	10	0.039	28.467	9.469	8	65	1.121	24880		729.923
																		weeks 1	weeks 2	weeks 3	weeks 4
group3	11	0.062	26.41	11.244	6	98	1.651	34228		425.968	0.208471		0.0196079	0.5			2 vs. 2
	12	0.039	25.501	7.599	7	52	0.984	20401		653.872
	13	0.087	18.929	6.665	4	65	1.649	34185		217.575							2 vs. 3			*	*
	14	0.031	28.509	8.491	12	70	0.894	18531		919.645
	15	0.035	19.714	6.84	5	48	0.699	14490		563.257							2 vs. 4	*	*
group4	16	0.051	51.799	16.667	16	108	2.652	59672		1015.67	0.00709546	**	0.139439	0.0782682	0.5		2 vs. 5	**	**
	17	0.054	36.268	12.578	10	102	1.949	43848		671.63
	18	0.053	32.436	11.405	11	89	1.714	38566		612								weeks 1	weeks 2	weeks 3	weeks 4
	19	0.052	33.539	15.505	8	87	1.729	38905		644.981							3 vs. 3
	20	0.053	51.752	16.541	16	98	2.732	61481		976.453
																	3 vs. 4	*
group5	21	0.041	37.047	25.1	16	130	1.532	34009		903.585	0.0175604	*	0.0580645	0.0239292	0.0398343
	22	0.034	34.47	8.099	17	68	1.174	26059		1013.82							3 vs. 5	**			*
	23	0.021	37.836	28.862	16	147	0.81	17972		1801.71
	24	0.013	58.955	34.866	17	130	0.765	16979		4535								weeks 1	weeks 2	weeks 3	weeks 4
	25	0.018	42.048	13.205	20	101	0.756	16777		2336							4 vs. 4
												*p<0.05, **p<0.01, ***p<0.001
																	4 vs. 5				*
