# Supplementary material for: Bone regeneration in Ds-Red pig calvarial defect using allogenic transplantation of EGFP-pMSCs – A comparison of host cells and seeding cells in the scaffold
Source: PLoS One. 2019 Jul 18;14(7):e0215499. doi: 10.1371/journal.pone.0215499 (PMC6638893; doi:10.1371/journal.pone.0215499)
Supplement: S5 File — (XLSX) [file pone.0215499.s005.xlsx]

## Sheet: all p value
Red & Green
p value	Red	weeks 1	weeks 2	weeks 3	weeks 4
	Group 1	#DIV/0!	#DIV/0!	#DIV/0!	#DIV/0!
	Group 2	0.173757	0.377816	0.29826	0.455966
	Group 3	0.265524	0.143931	0.304058	0.386383
	Group 4	0.0805214	0.226319	0.407429	0.175294
	Group 5	0.220614	0.0971025	0.0513718	0.285551
	Green	weeks 1	weeks 2	weeks 3	weeks 4
	Group 1	#DIV/0!	#DIV/0!	#DIV/0!	#DIV/0!
	Group 2	0.118519	0.485071	0.0249728	0.240551
	Group 3	0.226588	0.0536544	0.154044	0.252132
	Group 4	0.0752431	0.125502	0.164939	0.122684
	Group 5	0.466549	0.0365461	0.0777899	0.459599

## Sheet: W1-red
	channel	Area	Mean	StdDev	Min	Max	IntDen	RawIntDen		Modified IntDen	p value	跟group 2比較	跟group 3比較	跟group 4比較
group1
1	Red	9.548	36.437	19.025	0	255	347.9	7827741		3.81619	#DIV/0!	#DIV/0!
6	Red	1.195	40.402	16.679	6	192	48.266	1085993		33.8092
11	Red	0.186	48.221	35.144	10	223	8.948	201322		259.253
16	Red	0.785	35.918	14.308	8	133	28.212	634780		45.7554
21	Red	0.551	35.872	16.104	10	200	19.782	445094		65.1034
group2
1	Red	1.442	49.555	17.869	13	229	71.439	1607373		34.3655	0.173757	0.5
											0.137107
6	Red	0.827	53.976	18.388	14	219	44.625	1004066		65.2672
11	Red	1.04	42.925	13.216	11	175	44.627	1004109		41.274
16	Red	1.76	52.341	17.964	10	198	92.119	2072684		29.7392
21	Red	10.606	50.733	20.461	0	255	538.071	12106607		4.78342
group3
1	Red	11.067	41.62	19.455	0	255	460.599	10363471		3.76073	0.265524	0.185154	0.5
6	Red	0.846	36.16	15.285	11	251	30.6	688495		42.7423
11	Red	0.646	39.904	17.347	13	255	25.78	580040		61.7709
16	Red	0.801	52.428	19.805	14	231	41.989	944756		65.4532
21	Red	0.561	44.311	20.461	12	229	24.846	559032		78.9857
group4
1	Red	9.902	45.328	20.521	0	255	448.819	10098425		4.57766	0.0805214	0.0496473	0.0571374	0.5
6	Red	0.265	50.114	38.124	12	255	13.257	298281		189.109
11	Red	0.57	36.228	14.198	8	154	20.632	464226		63.5579
16	Red	0.056	49.012	28.091	12	198	2.74	61657		875.214
21	Red	0.063	41.057	13.617	15	104	2.573	57890		651.698
group5
1	Red	9.965	22.923	12.931	0	255	228.416	5139369		2.30035	0.220614	0.317835	0.350219	0.05353
6	Red	0.597	24.621	9.754	9	221	14.702	330802		41.2412
11	Red	0.354	22.842	8.067	9	103	8.087	181958		64.5254
16	Red	0.352	27.238	16.605	9	255	9.593	215834		77.3807
21	Red	0.797	24.146	11.307	7	104	19.237	432843		30.2961

## Sheet: W2- red
	channel	Area	Mean	StdDev	Min	Max	IntDen	RawIntDen		Modified IntDen	p value	跟group 2比較	跟group 3比較	跟group 4比較
group1
1	Red	11.045	33.303	13.728	0	255	367.815	8275840		3.01521	#DIV/0!	#DIV/0!
6	Red	0.357	33.893	7.51	15	78	12.087	271954		94.9384
11	Red	0.44	39.362	18.853	15	244	17.305	389367		89.4591
16	Red	0.508	30.32	14.066	8	232	15.393	346343		59.685
21	Red	0.405	31.969	8.781	11	206	12.947	291299		78.9358
group 2
26	Red	10.347	42.58	23.001	0	255	440.572	9912860		4.1152	0.377816	0.5
31	Red	0.665	47.478	30.856	9	251	31.574	710418		71.3955
36	Red	0.765	48.368	24.524	10	241	36.998	832462		63.2261
41	Red	0.511	45.272	26.209	13	255	23.135	520540		88.5949
46	Red	0.209	30.042	8.813	12	94	6.269	141047		143.742
group 3
51	Red	13.001	41.626	21.752	0	255	541.166	10912068		3.20175	0.143931	0.119201	0.5
56	Red	1.003	37.643	17.305	11	255	37.763	761449		37.5304
61	Red	0.589	45.038	23.606	9	255	26.522	534786		76.4652
66	Red	1.192	34.849	15.97	11	255	41.553	837873		29.2357
71	Red	0.867	52.359	22.236	11	239	45.384	915127		60.391
group4
76	Red	12.108	28.673	15.016	3	255	347.159	7501761		2.3681	0.226319	0.254365	0.165769	0.5
81	Red	0.405	37.828	9.907	11	77	15.31	330842		93.4025
86	Red	0.541	13.265	5.307	4	62	7.173	155005		24.5194
91	Red	0.083	44.314	13.917	15	97	3.7	79943		533.904
96	Red	0.175	11.716	4.024	4	62	2.053	44357		66.9486
group5
101	Red	11.424	30.605	15.56	0	255	349.642	7866947		2.67901	0.0971025	0.131612	0.0470305	0.490206
106	Red	0.305	27.215	9.397	10	173	8.302	186801		89.2295
111	Red	0.331	32.422	11.313	11	200	10.747	241803		97.9517
116	Red	0.131	31.015	10.957	9	176	4.077	91743		236.756
121	Red	0.143	40.104	12.968	15	157	5.727	128855		280.448

## Sheet: W3-red
	channel	Area	Mean	StdDev	Min	Max	IntDen	RawIntDen		Modified IntDen	p value	跟group 2比較	跟group 3比較	跟group 4比較
group 1
1	Red	12.642	22.581	17.094	0	255	285.464	5919373		1.78619	#DIV/0!	#DIV/0!
6	Red	0.628	19.619	9.941	5	211	12.318	255436		31.2404
11	Red	0.348	38.587	36.81	10	255	13.426	278402		110.882
16	Red	0.458	26.499	22.913	8	255	12.134	251609		57.8581
21	Red	0.232	22.998	17.467	5	193	5.341	110760		99.1293
group 2
26	Red	11.334	34.677	17.321	0	255	393.043	8843474		3.05956	0.29826	0.5
31	Red	0.761	34.195	19.745	10	251	26.034	585768		44.9343
36	Red	0.49	31.7	12.464	12	224	15.523	349269		64.6939
41	Red	1.083	31.041	12.721	9	255	33.607	756153		28.662
46	Red	0.446	40.103	16.673	14	255	17.881	402316		89.917
group3
51	Red	10.737	33.748	18.575	0	255	362.333	8152483		3.14315	0.304058	0.47527	0.5
56	Red	0.83	32.996	17.885	6	255	27.382	616103		39.7542
61	Red	1.125	31.474	17.851	6	189	35.408	796675		27.9769
66	Red	1.429	39.693	15.911	9	196	56.721	1276215		27.7768
71	Red	0.314	39.07	16.009	11	190	12.249	275603		124.427
group4
76	Red	11.968	52.362	30.781	0	255	626.663	13726429		4.37517	0.407429	0.202165	0.221818	0.5
81	Red	1.081	53.704	29.533	13	255	58.051	1271559		49.6799
86	Red	0.449	40.12	25.203	8	255	17.998	394224		89.3541
91	Red	0.614	53.836	26.797	10	208	33.058	724093		87.6808
96	Red	0.538	55.243	30.204	8	255	29.73	651202		102.682
group5
101	Red	11.111	41.857	23.226	0	255	465.076	10464206		3.76717	0.0513718	0.038664	0.0392294	0.0566295
106	Red	0.72	39.252	19.086	10	241	28.269	636043		54.5167
111	Red	0.203	48.04	15.514	19	208	9.77	219832		236.65
116	Red	0.084	36.413	11.182	15	98	3.046	68529		433.488
121	Red	0.109	41.688	17.346	18	226	4.524	101801		382.459

## Sheet: W4-red
	channel	Area	Mean	StdDev	Min	Max	IntDen	RawIntDen		Modified IntDen	p value	跟group 2比較	跟group 3比較	跟group 4比較
group1																RPP	weeks 1	weeks 2	weeks 3	weeks 4
1	Red	11.537	22.447	12.613	0	255	258.975	5826946		1.94565	#DIV/0!	#DIV/0!				1vs. 1
6	Red	0.213	25.815	8.309	8	111	5.507	123911		121.197
11	Red	0.472	28.048	12.533	10	149	13.243	297977		59.4237						1vs. 2
16	Red	0.567	29.325	8.489	10	88	16.641	374423		51.7196
21	Red	0.551	23.458	15.811	9	255	12.918	290649		42.5735						1vs. 3
group2
26	Red	11.762	32.358	13.828	0	255	380.588	8449437		2.75106	0.455966	0.5				1vs. 4
31	Red	1.011	30.779	9.494	11	163	31.11	690671		30.4441
36	Red	0.495	41.24	19.754	12	255	20.422	453398		83.3131						1vs. 5
41	Red	0.776	29.639	9.199	10	169	23.001	510645		38.1946
46	Red	0.29	30.977	10.576	11	167	8.969	199117		106.817							weeks 1	weeks 2	weeks 3	weeks 4
group3																2 vs. 2
51	Red	12.642	32.213	18.583	0	255	407.235	8444431		2.54809	0.386383	0.429303	0.5
56	Red	1.038	50.037	20.623	14	255	51.953	1077297		48.2052						2 vs. 3
61	Red	0.691	25.679	10.644	5	175	17.753	368136		37.1621
66	Red	0.339	38.015	14.492	6	251	12.87	266864		112.139						2 vs. 4	*
71	Red	0.808	30.375	12.6	5	193	24.53	508663		37.5928
group4																2 vs. 5			*
76	Red	11.651	42.664	22.827	0	255	497.067	11184006		3.66183	0.175294	0.206868	0.264241	0.5
81	Red	0.616	30.274	11.368	12	168	18.656	419751		49.1461							weeks 1	weeks 2	weeks 3	weeks 4
86	Red	1.327	45.473	19.219	13	243	60.324	1357281		34.2675						3 vs. 3
91	Red	1.313	37.642	19.65	9	236	49.419	1111921		28.6687
96	Red	0.878	48.977	24.032	11	255	42.982	967094		55.7825						3 vs. 4
group 5
101	Red	11.877	21.647	12.144	0	255	257.103	5707943		1.8226	0.285551	0.32294	0.386751	0.386119		3 vs. 5		*
106	Red	0.206	21.451	7.858	8	207	4.419	98096		104.131
111	Red	0.587	24.195	7.754	7	94	14.202	315291		41.2181							weeks 1	weeks 2	weeks 3	weeks 4
116	Red	0.792	22.74	7.313	9	129	18.015	399949		28.7121						4 vs. 4
121	Red	0.858	21.274	6.246	7	150	18.246	405076		24.7949
																4 vs. 5			*

## Sheet: W1-green
	channel	Area	Mean	StdDev	Min	Max	IntDen	RawIntDen		Modified IntDen	p value
group1
2	Green	9.548	23.937	10.876	0	255	228.548	5142336		2.50702	#DIV/0!
7	Green	1.195	24.231	7.148	3	116	28.947	651316		20.277
12	Green	0.186	26.44	9.787	5	114	4.906	110386		142.151
17	Green	0.785	23.221	6.532	3	76	18.239	410380		29.5809
22	Green	0.551	23.308	6.997	4	115	12.854	289210		42.3013
group2
2	Green	1.442	21.622	6.218	4	78	31.171	701342		14.9945	0.118519
7	Green	0.827	22.509	6.407	1	65	18.609	418707		27.2177
12	Green	1.04	21.448	6.448	3	74	22.299	501717		20.6231
17	Green	1.76	22.184	6.569	1	84	39.043	878473		12.6045
22	Green	10.606	22.24	10.668	0	255	235.87	5307078		2.09693
group3
2	Green	11.067	23.444	10.606	0	255	259.452	5837670		2.11837	0.226588
7	Green	0.846	23.227	6.593	3	98	19.655	442233		27.4551
12	Green	0.646	24.421	6.214	5	63	15.777	354984		37.8034
17	Green	0.801	22.879	6.014	3	87	18.323	412276		28.563
22	Green	0.561	22.67	6.112	4	62	12.711	286003		40.41
group4
2	Green	9.902	24.057	11.289	0	255	238.203	5359573		2.42951	0.0752431
7	Green	0.265	26.247	14.84	3	173	6.943	156220		99.0453
12	Green	0.57	23.956	8.475	5	96	13.643	306968		42.0281
17	Green	0.056	29.886	13.068	6	97	1.671	37596		533.679
22	Green	0.063	33.331	13.31	9	93	2.089	46997		529.063
group5
2	Green	9.965	26.391	11.144	0	255	262.97	5916828		2.64837	0.466549
7	Green	0.597	31.758	11.741	10	151	18.965	426704		53.196
12	Green	0.354	28.959	13.131	10	241	10.253	230688		81.8051
17	Green	0.352	27.532	11.009	8	230	9.696	218163		78.2159
22	Green	0.797	26.586	9.443	5	173	21.182	476589		33.3576

## Sheet: W2-green
	channel	Area	Mean	StdDev	Min	Max	IntDen	RawIntDen		Modified IntDen	p value
group1
2	Green	11.045	23.713	10.821	0	255	261.897	5892678		2.14694	#DIV/0!
7	Green	0.357	23.395	6.282	4	89	8.343	187724		65.5322
12	Green	0.44	23.488	6.618	5	151	10.327	232347		53.3818
17	Green	0.508	22.609	6.688	2	95	11.478	258260		44.5059
22	Green	0.405	24.19	7.38	7	193	9.796	220421		59.7284
group 2
27	Green	10.347	23.373	10.986	0	255	241.834	5441271		2.25892	0.485071
32	Green	0.665	23.672	7.572	3	160	15.742	354205		35.597
37	Green	0.765	23.734	7.653	4	109	18.155	408485		31.0248
42	Green	0.511	23.549	7.218	5	130	12.034	270761		46.0841
47	Green	0.209	22.231	6.018	6	84	4.639	104374		106.368
group 3
52	Green	13.001	23.448	12.538	0	255	304.844	6146866		1.80355	0.0536544
57	Green	1.003	23.721	8.743	5	125	23.796	479832		23.65
62	Green	0.589	22.653	8.301	5	91	13.34	268983		38.4601
67	Green	1.192	22.97	8.416	5	108	27.389	552274		19.2701
72	Green	0.867	22.93	8.133	5	105	19.875	400768		26.4475
group4
77	Green	12.108	23.226	12.829	0	255	281.204	6076543		1.91824	0.125502
82	Green	0.405	29.793	11.772	8	177	12.058	260568		73.563
87	Green	0.541	22.588	12.81	5	228	12.214	263943		41.7523
92	Green	0.083	29.216	13.83	8	174	2.439	52706		352
97	Green	0.175	25.446	13.733	7	120	4.458	96337		145.406
group5
102	Green	11.424	27.275	13.152	0	255	311.597	7010933		2.38752	0.0365461
107	Green	0.305	36.246	23.417	13	255	11.058	248794		118.839
112	Green	0.331	33.72	13.717	12	167	11.177	251481		101.873
117	Green	0.131	29.632	17.311	9	246	3.896	87651		226.198
122	Green	0.143	29.369	12.347	9	147	4.194	94363		205.378

## Sheet: W3-green
	channel	Area	Mean	StdDev	Min	Max	IntDen	RawIntDen		Modified IntDen	p value
group 1
2	Green	12.642	22.6	12.322	0	255	285.713	5924535		1.78769	#DIV/0!
7	Green	0.628	21.984	7.958	5	110	13.804	286238		35.0064
12	Green	0.348	22.2	7.955	5	77	7.724	160174		63.7931
17	Green	0.458	22.203	7.775	5	90	10.167	210819		48.4782
22	Green	0.232	22.084	7.778	5	80	5.129	106358		95.1897
group 2
27	Green	11.334	9.62	9.816	0	255	109.034	2453256		0.848774	0.0249728
32	Green	0.761	8.954	2.824	1	56	6.817	153386		11.7661
37	Green	0.49	9.06	2.663	1	36	4.436	99821		18.4898
42	Green	1.083	9.016	2.808	1	54	9.761	219630		8.32502
47	Green	0.446	9.623	2.946	2	78	4.291	96539		21.5762
group3
52	Green	10.737	22.193	10.813	0	255	238.276	5361216		2.06696	0.154044
57	Green	0.83	21.693	6.951	2	128	18.002	405044		26.1361
62	Green	1.125	21.605	6.49	3	77	24.306	546875		19.2044
67	Green	1.429	22.619	6.67	3	102	32.322	727246		15.8286
72	Green	0.314	23.157	7.002	5	97	7.26	163348		73.7484
group4
77	Green	11.968	23.054	12.223	0	255	275.902	6043354		1.9263	0.164939
82	Green	1.081	22.724	7.918	5	108	24.564	538041		21.0213
87	Green	0.449	22.707	8.073	5	149	10.186	223123		50.5724
92	Green	0.614	22.596	7.748	5	95	13.875	303910		36.8013
97	Green	0.538	22.677	7.815	5	114	12.204	267321		42.1506
group5
102	Green	11.111	26.892	10.359	0	255	298.8	6723006		2.4203	0.0777899
107	Green	0.72	27.25	7.044	9	137	19.625	441555		37.8472
112	Green	0.203	26.996	6.257	9	108	5.49	123534		132.985
117	Green	0.084	30.648	10.904	11	104	2.564	57679		364.857
122	Green	0.109	26.631	6.096	11	92	2.89	65033		244.321

## Sheet: W4-green
	channel	Area	Mean	StdDev	Min	Max	IntDen	RawIntDen		Modified IntDen	p value
group1
2	Green	11.537	21.009	10.896	0	255	242.386	5453675		1.82101	#DIV/0!
7	Green	0.213	21.923	6.037	5	52	4.677	105231		102.925
12	Green	0.472	22.004	6.463	5	90	10.39	233770		46.6186
17	Green	0.567	22.129	6.103	4	76	12.558	282547		39.0282
22	Green	0.551	20.485	6.032	1	68	11.28	253804		37.1779
group2
27	Green	11.762	20.194	11.108	0	255	237.519	5273162		1.71688	0.240551
32	Green	1.011	19.646	6.403	1	63	19.858	440867		19.4322
37	Green	0.495	19.501	6.315	2	54	9.657	214399		39.396
42	Green	0.776	19.927	6.508	2	77	15.464	343314		25.6791
47	Green	0.29	19.827	6.389	1	54	5.741	127447		68.369
group3
52	Green	12.642	24.521	12.462	0	255	309.988	6427903		1.93965	0.252132
57	Green	1.038	24.346	7.918	5	128	25.278	524165		23.4547
62	Green	0.691	23.928	8.159	5	92	16.543	343036		34.6281
67	Green	0.339	23.379	7.899	5	92	7.915	164119		68.9646
72	Green	0.808	24.336	8.107	5	97	19.653	407530		30.1188
group4
77	Green	11.651	27.259	11.649	0	255	317.587	7145715		2.33963	0.122684
82	Green	0.616	26.716	7.096	5	105	16.463	370422		43.3701
87	Green	1.327	26.932	7.134	5	133	35.727	803853		20.2954
92	Green	1.313	26.668	7.017	5	103	35.011	787753		20.3107
97	Green	0.878	26.878	7.068	5	99	23.588	530727		30.6128
group 5
102	Green	11.877	23.187	11.542	0	255	275.397	6114099		1.95226	0.459599
107	Green	0.206	24.044	8.264	4	108	4.953	109951		116.718
112	Green	0.587	24.149	7.529	3	87	14.175	314691		41.1397
117	Green	0.792	22.693	7.089	4	99	17.978	399127		28.6528
122	Green	0.858	22.129	7.215	4	91	18.979	421354		25.7914
